# Supplementary material for: Phylogenetic diversity and community assembly in a naturally fragmented system
Source: Ecol Evol. 2021 Dec 1;11(24):18066–80. doi: 10.1002/ece3.8404 (PMC8717291; doi:10.1002/ece3.8404)
Supplement: Supplementary file 1 — Appendix S1 [file ECE3-11-18066-s008.csv]

Genus	species	Genus_species	Genus_Smithspecies	smith tree names	location	min.height.cm	max.height.cm
Achnatherum	lemmonii	Achnatherum_lemmonii	Achnatherum_richardsonii	richardsonii	kipuka	20	70
Achnatherum	thurberianum	Achnatherum_thurberianum	Achnatherum_robustum	robustum	kipuka	30.5	70
Achnatherum	occidentale	Achnatherum_occidentale	Achnatherum_occidentale	occidentale	kipuka	25	45
Agoseris	aurantiaca	Agoseris_aurantiaca	Agoseris_aurantiaca	aurantiaca	kipuka	10	60
Agoseris	glauca	Agoseris_glauca	Agoseris_retrorsa	retrorsa	kipuka	10	70
Allium	acuminatum	Allium_acuminatum	Allium_acuminatum	acuminatum	kipuka	10	30
Alyssum	desertorum	Alyssum_desertorum	Alyssum_desertorum	desertorum	kipuka	10	25
Artemisia	tridentata	Artemisia_tridentata	Artemisia_tridentata	tridentata	kipuka	40	200
Artemisia	tripartita	Artemisia_tripartita	Artemisia_tripartita	tripartita	kipuka	20	60
Astragalus	filipes	Astragalus_filipes	Astragalus_bodinii	bodinii	kipuka	30	90
Astragalus	lentiginosus	Astragalus_lentiginosus	Astragalus_brachycarpus	brachycarpus	kipuka	10	40
Astragalus	purshii	Astragalus_purshii	Astragalus_brevidens	brevidens	kipuka	5	10
Balsamorhiza	sagittata	Balsamorhiza_sagittata	Balsamorhiza_sagittata	sagittata	kipuka	15	80
Boechera	divaricarpa	Boechera_divaricarpa	Boechera_divaricarpa	divaricarpa	kipuka	25	80
Calochortus	macrocarpus	Calochortus_macrocarpus	Calochortus_macrocarpus	macrocarpus	kipuka	20	70
Carex	filifolia	Carex_filifolia	Carex_geyeri	geyeri	kipuka	10.25	35.5
Chaenactis	douglasii	Chaenactis_douglasii	Chaenactis_douglasii	douglasii	kipuka	10	60
Chamaebatiaria	millefolium	Chamaebatiaria_millefolium	Chamaebatiaria_millefolium	millefolium	kipuka	100	200
Chenopodium	leptophyllum	Chenopodium_leptophyllum	Chenopodium_leptophyllum	leptophyllum	kipuka	20	60
Chrysothamnus	viscidiflorus	Chrysothamnus_viscidiflorus	Chrysothamnus_viscidiflorus	viscidiflorus	kipuka	20	100
Cordylanthus	ramosus	Cordylanthus_ramosus	Cordylanthus_ramosus	ramosus	kipuka	10	90
Crepis	acuminata	Crepis_acuminata	Crepis_acuminata	acuminata	kipuka	20	70
Delphinium	andersonii	Delphinium_andersonii	Delphinium_andersonii	andersonii	kipuka	30	60
Descurainia	incana	Descurainia_incana	Descurainia_incana	incana	kipuka	15	120
Descurainia	pinnata	Descurainia_pinnata	Descurainia_pinnata	pinnata	kipuka	10	70
Diplacus	nanus	Diplacus_nanus	Diplacus_nanus	nanus	kipuka	1.3	10
Elymus	elymoides	Elymus_elymoides	Elymus_elymoides	elymoides	kipuka	10	60
Eriastrum	sparsiflorum	Eriastrum_sparsiflorum	Eriastrum_sparsiflorum	sparsiflorum	kipuka	5	30.5
Ericameria	nauseosa	Ericameria_nauseosa	Ericameria_nauseosa	nauseosa	kipuka	20	280
Erigeron	pumilus	Erigeron_pumilus	Erigeron_pumilus	pumilus	kipuka	5	50
Erigeron	subtrinervis	Erigeron_subtrinervis	Erigeron_subtrinervis	subtrinervis	kipuka	15	80
Eriogonum	caespitosum	Eriogonum_caespitosum	Eriogonum_caespitosum	caespitosum	kipuka	3	10
Erythranthe	suksdorfii	Erythranthe_suksdorfii	Erythranthe_suksdorfii	suksdorfii	kipuka	3	10
Festuca	viridula	Festuca_viridula	Festuca_baffinensis	baffinensis	kipuka	40	80
Galium	bifolium	Galium_bifolium	Galium_bifolium	bifolium	kipuka	5	20
Gayophytum	ramosissimum	Gayophytum_ramosissimum	Gayophytum_heterozygum	heterozygum	kipuka	15	40
Hackelia	floribunda	Hackelia_floribunda	Hackelia_floribunda	floribunda	kipuka	30	100
Lappula	redowskii	Lappula_redowskii	Lappula_redowskii	redowskii	kipuka	5	40
Lathrocasis	tenerrima	Lathrocasis_tenerrima	Lathrocasis_tenerrima	tenerrima	kipuka	3	35
Leymus	cinereus	Leymus_cinereus	Leymus_cinereus	cinereus	kipuka	100	200
Lithophragma	tenellum	Lithophragma_tenellum	Lithophragma_tenellum	tenellum	kipuka	10	25
Lithospermum	ruderale	Lithospermum_ruderale	Lithospermum_ruderale	ruderale	kipuka	20	60
Lomatium	ambiguum	Lomatium_ambiguum	Lomatium_ambiguum	ambiguum	kipuka	10	80
Lomatium	foeniculaceum	Lomatium_foeniculaceum	Lomatium_foeniculaceum	foeniculaceum	kipuka	3	40
Lomatium	multifidum	Lomatium_multifidum	Lomatium_dissectum	dissectum	kipuka	50	150
Lomatium	simplex	Lomatium_simplex	Lomatium_idahoense	idahoense	kipuka	20	80
Mentzelia	albicaulis	Mentzelia_albicaulis	Mentzelia_albicaulis	albicaulis	kipuka	10	40
Penstemon	cyaneus	Penstemon_cyaneus	Penstemon_albertinus	albertinus	kipuka	30	70
Penstemon	procerus	Penstemon_procerus	Penstemon_procerus	procerus	kipuka	5	40
Phacelia	heterophylla	Phacelia_heterophylla	Phacelia_heterophylla	heterophylla	kipuka	20	120
Phlox	aculeata	Phlox_aculeata	Phlox_aculeata	aculeata	kipuka	61	122
Phlox	hoodii	Phlox_hoodii	Phlox_hoodii	hoodii	kipuka	3	6
Phlox	longifolia	Phlox_longifolia	Phlox_longifolia	longifolia	kipuka	10	50
Poa	secunda	Poa_secunda	Poa_none	none	kipuka	40	60
Purshia	tridentata	Purshia_tridentata	Purshia_tridentata	tridentata	kipuka	100	200
Ranunculus	glaberrimus	Ranunculus_glaberrimus	Ranunculus_glaberrimus	glaberrimus	kipuka	5	20
Ribes	aureum	Ribes_aureum	Ribes_aureum	aureum	kipuka	100	300
Senecio	sphaerocephalus	Senecio_sphaerocephalus	Senecio_triangularis	triangularis	kipuka	30	80
Sisymbrium	altissimum	Sisymbrium_altissimum	Sisymbrium_altissimum	altissimum	kipuka	30	150
Stephanomeria	tenuifolia	Stephanomeria_tenuifolia	Stephanomeria_tenuifolia	tenuifolia	kipuka	20	70
Thinopyrum	intermedium	Thinopyrum_intermedium	Thinopyrum_junceum	junceum	kipuka	91.5	122
Thlaspi	arvense	Thlaspi_arvense	Thlaspi_arvense	arvense	kipuka	10	50
Toxicoscordion	paniculatum	Toxicoscordion_paniculatum	Toxicoscordion_paniculatum	paniculatum	kipuka	30.5	76
Viola	nuttallii	Viola_nuttallii	Viola_canadensis	canadensis	kipuka	3	12
Opuntia	polyacantha	Opuntia_polyacantha	Opuntia_polyacantha	polyacantha	kipuka	10	30.5
Bromus	tectorum	Bromus_tectorum	Bromus_tectorum	tectorum	kipuka	40	90
Achillea	millefolium	Achillea_millefolium	Achillea_millefolium	millefolium	regional	20	40.5
Agastache	urticifolia	Agastache_urticifolia	Agastache_urticifolia	urticifolia	regional	40	150
Agropyron	cristatum	Agropyron_cristatum	Agropyron_cristatum	cristatum	regional	30.5	91.5
Alnus	incana	Alnus_incana	Alnus_incana	incana	regional	460	2500
Amsinckia	tessellata	Amsinckia_tessellata	Amsinckia_tessellata	tessellata	regional	15	60
Antennaria	microphylla	Antennaria_microphylla	Antennaria_microphylla	microphylla	regional	5	40
Arnica	cordifolia	Arnica_cordifolia	Arnica_cordifolia	cordifolia	regional	10.25	60
Artemisia	arbuscula	Artemisia_arbuscula	Artemisia_arbuscula	arbuscula	regional	10.25	40
Calochortus	eurycarpus	Calochortus_eurycarpus	Calochortus_eurycarpus	eurycarpus	regional	10.25	50
Neoholmgrenia	andina	Neoholmgrenia_andina	Neoholmgrenia_none	none	regional	2.5	15
Carex	douglasii	Carex_douglasii	Carex_flava	flava	regional	15	46
Castilleja	chromosa	Castilleja_chromosa	Castilleja_chromosa	chromosa	regional	30.5	90
Castilleja	miniata	Castilleja_miniata	Castilleja_miniata	miniata	regional	30.5	80
Collinsia	parviflora	Collinsia_parviflora	Collinsia_parviflora	parviflora	regional	5	50
Collomia	linearis	Collomia_linearis	Collomia_linearis	linearis	regional	10.25	40.5
Cymopterus	glaucus	Cymopterus_glaucus	Cymopterus_glaucus	glaucus	regional	2	15
Delphinium	nuttallianum	Delphinium_nuttallianum	Delphinium_nuttallianum	nuttallianum	regional	15	40
Draba	verna	Draba_verna	Draba_alpina	alpina	regional	5	20
Elymus	glaucus	Elymus_glaucus	Elymus_glaucus	glaucus	regional	50	100
Elymus	lanceolatus	Elymus_lanceolatus	Elymus_lanceolatus	lanceolatus	regional	30.5	91.5
Erigeron	speciosus	Erigeron_speciosus	Erigeron_speciosus	speciosus	regional	15.25	76
Fritillaria	pudica	Fritillaria_pudica	Fritillaria_pudica	pudica	regional	10.25	30
Gilia	inconspicua	Gilia_inconspicua	Gilia_inconspicua	inconspicua	regional	8	32
Heuchera	parvifolia	Heuchera_parvifolia	Heuchera_parvifolia	parvifolia	regional	23	30.5
Hydrophyllum	capitatum	Hydrophyllum_capitatum	Hydrophyllum_capitatum_var._capitatum	capitatum_var._capitatum	regional	10.25	46
Juniperus	scopulorum	Juniperus_scopulorum	Juniperus_scopulorum	scopulorum	regional	100	1000
Koeleria	macrantha	Koeleria_macrantha	Koeleria_macrantha	macrantha	regional	30	60
Lepidium	perfoliatum	Lepidium_perfoliatum	Lepidium_perfoliatum	perfoliatum	regional	20	60
Lomatium	grayi	Lomatium_grayi	Lomatium_grayi	grayi	regional	15	50
Lomatium	nudicaule	Lomatium_nudicaule	Lomatium_nudicaule	nudicaule	regional	20	90
Lupinus	argenteus	Lupinus_argenteus	Lupinus_argenteus	argenteus	regional	10.25	40.5
Oenothera	caespitosa	Oenothera_caespitosa	Oenothera_nuttallii	nuttallii	regional	7.5	23
Orobanche	fasciculata	Orobanche_fasciculata	Orobanche_fasciculata	fasciculata	regional	3	15
Penstemon	deustus	Penstemon_deustus	Penstemon_fruticosus	fruticosus	regional	20	60
Phacelia	hastata	Phacelia_hastata	Phacelia_hastata	hastata	regional	25.5	76
Philadelphus	lewisii	Philadelphus_lewisii	Philadelphus_lewisii	lewisii	regional	150	250
Pinus	flexilis	Pinus_flexilis	Pinus_flexilis	flexilis	regional	396	1524
Polygonum	douglasii	Polygonum_douglasii	Polygonum_plebeium	plebeium	regional	20.25	40.5
Potentilla	gracilis	Potentilla_gracilis	Potentilla_newberryi	newberryi	regional	40	80
Prunus	virginiana	Prunus_virginiana	Prunus_virginiana	virginiana	regional	100	500
Pseudotsuga	menziesii	Pseudotsuga_menziesii	Pseudotsuga_menziesii	menziesii	regional	2133.5	9144
Ribes	cereum	Ribes_cereum	Ribes_cereum	cereum	regional	50	150
Symphoricarpos	oreophilus	Symphoricarpos_oreophilus	Symphoricarpos_oreophilus	oreophilus	regional	50	150
Thalictrum	occidentale	Thalictrum_occidentale	Thalictrum_occidentale	occidentale	regional	30.5	101.5
Trifolium	variegatum	Trifolium_variegatum	Trifolium_variegatum	variegatum	regional	10.25	35.5
Viola	purpurea	Viola_purpurea	Viola_purpurea	purpurea	regional	0.5	1.5
Atriplex	canescens	Atriplex_canescens	Atriplex_canescens	canescens	regional	61	183
Atriplex	confertifolia	Atriplex_confertifolia	Atriplex_prostrata	prostrata	regional	30.5	91.5
Grayia	spinosa	Grayia_spinosa	Grayia_spinosa	spinosa	regional	30.5	101.5
Krascheninnikovia	lanata	Krascheninnikovia _lanata	Krascheninnikovia_lanata	lanata	regional	20.5	122
Sarcobatus	vermiculatus	Sarcobatus_vermiculatus	Sarcobatus_vermiculatus	vermiculatus	regional	91.5	305
Artemisia	rigida	Artemisia_rigida	Artemisia_rigida	rigida	regional	20	61
Balsamorhiza	careyana	Balsamorhiza _careyana	Balsamorhiza_careyana	careyana	regional	20	61
Crepis	atribarba	Crepis_atribarba	Crepis_nana	nana	regional	20	71
Erigeron	filifolius	Erigeron_filifolius	Erigeron_ursinus	ursinus	regional	20	101
Erigeron	poliospermus	Erigeron_poliospermus	Erigeron_acris	acris	regional	8	15
Gutierrezia	sarothrae	Gutierrezia_sarothrae	Gutierrezia_sarothrae	sarothrae	regional	20	46
Helianthus	cusickii	Helianthus_cusickii	Helianthus_cusickii	cusickii	regional	30.5	91.5
Machaeranthera	canescens	Machaeranthera_canescens	Machaeranthera_heterophylla	heterophylla	regional	30.5	122
Stanleya	tomentosa	Stanleya_tomentosa	Stanleya_tomentosa	tomentosa	regional	40	120
Thelypodium	laciniatum	Thelypodium_laciniatum	Thelypodium_laciniatum	laciniatum	regional	30.5	183
Achnatherum	hymenoides	Achnatherum_hymenoides	Achnatherum_stillmanii	stillmanii	regional	20	76
Distichlis	stricta	Distichlis_stricta	Distichlis_spicata	spicata	regional	38	89
Hesperostipa	comata	Hesperostipa_comata	Hesperostipa_comata	comata	regional	30.5	122
Koeleria	cristata	Koeleria_cristata	Koeleria_vallesiana	vallesiana	regional	15	61
Pascopyrum	smithii	Pascopyrum_smithii	Pascopyrum_smithii	smithii	regional	30.5	91.5
Pseudoroegneria	spicata	Pseudoroegneria_spicata	Pseudoroegneria_none	none	regional	46	122
Sporobolus	cryptandrus	Sporobolus_cryptandrus	Sporobolus_cryptandrus	cryptandrus	regional	28	101.5
Salvia	dorrii	Salvia_dorrii	Salvia_sclarea	sclarea	regional	30.5	86
Lupinus	leucophyllus	Lupinus_leucophyllus	Lupinus_leucophyllus	leucophyllus	regional	30.5	61
Lupinus	sericeus	Lupinus_sericeus	Lupinus_lepidus	lepidus	regional	20.25	61
Dalea	ornata	Dalea_ornata	Dalea_mollis	mollis	regional	10.25	60
Ladeania	comata	Ladeania_comata	Ladeania_juncea	juncea	regional	10.25	81
Triteleia	grandiflora	Triteleia_grandiflora	Triteleia_hyacinthina	hyacinthina	regional	30.5	51
Linum	lewisii	Linum_lewisii	Linum_lewisii	lewisii	regional	15	91.5
Mentzelia	laevicaulis	Mentzelia _laevicaulis	Mentzelia_laevicaulis	laevicaulis	regional	23	101.5
Sphaeralcea	munroana	Sphaeralcea_munroana	Sphaeralcea_coccinea	coccinea	regional	61	91.5
Oenothera	pallida	Oenothera_pallida	Oenothera_biennis	biennis	regional	15	61
Eriogonum	niveum	Eriogonum_niveum	Eriogonum_angulosum	angulosum	regional	15	46
Eriogonum	umbellatum	Eriogonum_umbellatum	Eriogonum_umbellatum	umbellatum	regional	10.25	38
Eriogonum	sphaerocephalum	Eriogonum_spaerocephalum	Eriogonum_deflexum	deflexum	regional	15	40.5
Eriogonum	thymoides	Eriogonum_thymoides	Eriogonum_pusillum	pusillum	regional	15	25.5
Rumex	venosus	Rumex_venosus	Rumex_none	none	regional	15	46
Penstemon	acuminatus	Penstemon_acuminatus	Penstemon_acuminatus	acuminatus	regional	30.5	61
Pteryxia	terebinthinus	Pteryxia_terebinthinus	Pteryxia_terebinthina	terebinthina	regional	10.25	51
Lomatium	macrocarpum	Lomatium_macrocarpum	Lomatium_macrocarpum	macrocarpum	regional	10.25	51
Lomatium	triternatum	Lomatium_triternatum	Lomatium_triternatum	triternatum	regional	15	76
Cystopteris	fragilis	Cystopteris_fragilis	Cystopteris_none	none	regional	12.7	25.4
Dryopteris	filix	Dryopteris_filix	Dryopteris_none	none	regional	61	91.5
Woodsia	scopulina	Woodsia_scopulina	Woodsia_none	none	regional	10.25	20
Equisetum	hyemale	Equisetum_hyemale	Equisetum_none	none	regional	61	122
Equisetum	laevigatum	Equisetum_laevigatum	Equisetum_none	none	regional	20	150
Equisetum	variegatum	Equisetum_variegatum	Equisetum_none	none	regional	15.25	45.75
Juniperus	osteosperma	Juniperus_osteosperma	Juniperus_osteosperma	osteosperma	regional	457.2	823
Acer	glabrum	Acer_glabrum	Acer_glabrum	glabrum	regional	91.5	914.5
Amaranthus	albus	Amaranthus_albus	Amaranthus_albus	albus	regional	10.25	100
Amaranthus	californicus	Amaranthus_californicus	Amaranthus_californicus	californicus	regional	10.25	49
Amaranthus	retroflexus	Amaranthus_retroflexus	Amaranthus_retroflexus	retroflexus	regional	30	200
Angelica	pinnata	Angelica_pinnata	Angelica_pinnata	pinnata	regional	30.5	91.5
Cymopterus	glomeratus	Cymopterus_glomeratus	Cymopterus_corrugatus	corrugatus	regional	2	5
Cymopterus	longipes	Cymopterus_longipes	Cymopterus_longipes	longipes	regional	5	20.25
Heracleum	maximum	Heracleum_maximum	Heracleum_maximum	maximum	regional	91.5	305
Lomatium	linearifolia	Lomatium_linearifolia	Lomatium_canbyi	canbyi	regional	2	12
Osmorhiza	berteroi	Osmorhiza_berteroi	Osmorhiza_berteroi	berteroi	regional	30.5	122
Osmorhiza	occidentalis	Osmorhiza_occidentalis	Osmorhiza_occidentalis	occidentalis	regional	30.5	122
Perideridia	gairdneri	Perideridia_gairdneri	Perideridia_gairdneri	gairdneri	regional	30.5	122
Apocynum	androsaemifolium	Apocynum_androsaemifolium	Apocynum_androsaemifolium	androsaemifolium	regional	15.25	40.5
Apocynum	cannabinum	Apocynum_cannabinum	Apocynum_cannabinum	cannabinum	regional	30.5	91.5
Apocynum	floribundum	Apocynum_floribundum	Apocynum_hendersonii	hendersonii	regional	20	50
Asclepias	fascicularis	Asclepias_fascicularis	Asclepias_fascicularis	fascicularis	regional	61	122
Asclepias	speciosa	Asclepias_speciosa	Asclepias_incarnata	incarnata	regional	45.75	127
Asclepias	subverticillata	Asclepias_subverticillata	Asclepias_syriaca	syriaca	regional	20	100
Agoseris	grandiflora	Agoseris_grandiflora	Agoseris_grandiflora	grandiflora	regional	25.5	89
Agoseris	heterophylla	Agoseris_heterophylla	Agoseris_heterophylla	heterophylla	regional	10.25	20.25
Ambrosia	acanthicarpa	Ambrosia_acanthicarpa	Ambrosia_psilostachya	psilostachya	regional	10.25	80
Anaphalis	margaritacea	Anaphalis_margaritacea	Anaphalis_margaritacea	margaritacea	regional	20.25	101.5
Antennaria	corymbosa	Antennaria_corymbosa	Antennaria_carpatica	carpatica	regional	5	15.25
Antennaria	dimorpha	Antennaria_dimorpha	Antennaria_howellii_subsp._neodioica	howellii_subsp._neodioica	regional	2.5	7.5
Anthemis	cotula	Anthemis_cotula	Anthemis_cotula	cotula	regional	15.25	61
Arctium	minus	Arctium_minus	Arctium_minus	minus	regional	61	122
Arnica	chamissonis	Arnica_chamissonis	Arnica_chamissonis	chamissonis	regional	30.5	91.5
Arnica	longifolia	Arnica_longifolia	Arnica_longifolia	longifolia	regional	30.5	61
Arnica	mollis	Arnica_mollis	Arnica_mollis	mollis	regional	20.25	61
Arnica	sororia	Arnica_sororia	Arnica_sororia	sororia	regional	20.25	61
Artemisia	cana	Artemisia_cana	Artemisia_cana	cana	regional	39.5	100.5
Artemisia	dracunculus	Artemisia_dracunculus	Artemisia_dracunculus	dracunculus	regional	61	122
Artemisia	ludoviciana	Artemisia_ludoviciana	Artemisia_ludoviciana	ludoviciana	regional	30.5	101.5
Artemisia	nova	Artemisia_nova	Artemisia_nova	nova	regional	10.25	30
Symphyotrichum	campestre	Symphyotrichum_campestrie	Symphyotrichum_ciliatum	ciliatum	regional	15	40
Aster	chilensis	Aster_chilensis	Aster_integrifolius	integrifolius	regional	51	101.5
Symphyotrichum	eatonii	Symphyotrichum_eatonii	Symphyotrichum_subspicatum	subspicatum	regional	61	122
Eucephalus	elegans	Eucephalus_elegans	Eucephalus_breweri	breweri	regional	30	70
Ionactis	alpina	Ionactis_alpina	Ionactis_alpina	alpina	regional	5	20
Balsamorhiza	hookeri	Balsamorhiza _hookeri	Balsamorhiza_incana	incana	regional	10.25	30.5
Brickellia	grandiflora	Brickellia_grandiflora	Brickellia_grandiflora	grandiflora	regional	20.25	76
Heterotheca	villosa	Heterotheca_villosa	Heterotheca_villosa	villosa	regional	15.25	76
Cirsium	canovirens	Cirsium_canovirens	Cirsium_edule	edule	regional	38	101.5
Cirsium	eatonii	Cirsium_eatonii	Cirsium_eatonii	eatonii	regional	30	60
Cirsium	subniveum	Cirsium_subniveum	Cirsium_subniveum	subniveum	regional	60	100
Cirsium	undulatum	Cirsium_undulatum	Cirsium_undulatum	undulatum	regional	61	152.5
Cirsium	neomexicanum	Cirsium_neomexicanum	Cirsium_neomexicanum	neomexicanum	regional	150	250
Cirsium	vulgare	Cirsium_vulgare	Cirsium_vulgare	vulgare	regional	61	122
Crepis	modocensis	Crepis_modocensis	Crepis_capillaris	capillaris	regional	10.25	38
Crepis	occidentalis	Crepis_occidentalis	Crepis_setosa	setosa	regional	10.25	38
Erigeron	aphanactis	Erigeron_aphanactis	Erigeron_aphanactis	aphanactis	regional	7.5	25.5
Erigeron	bloomeri	Erigeron_bloomeri	Erigeron_caespitosus	caespitosus	regional	5	15.25
Erigeron	canus	Erigeron_canus	Erigeron_strigosus	strigosus	regional	10	20
Erigeron	chrysopsidis	Erigeron_chrysopsidis	Erigeron_eatonii	eatonii	regional	5	15.25
Erigeron	compositus	Erigeron_compositus	Erigeron_compositus	compositus	regional	10.25	25.5
Erigeron	corymbosus	Erigeron_corymbosus	Erigeron_linearis	linearis	regional	25.5	51
Erigeron	divergens	Erigeron_divergens	Erigeron_divergens	divergens	regional	15.25	45.75
Erigeron	glabellus	Erigeron_glabellus	Erigeron_glabellus	glabellus	regional	30.5	45.75
Erigeron	lonchophyllus	Erigeron_lonchophyllus	Erigeron_lonchophyllus	lonchophyllus	regional	10	50
Eriophyllum	lanatum	Eriophyllum_lanatum	Eriophyllum_lanatum	lanatum	regional	10.25	101.5
Ageratina	occidentalis	Ageratina_occidentalis	Ageratina_wrightii	wrightii	regional	12.75	63.5
Filago	californica	Filago_californica	Filago_californica	californica	regional	1	30
Gaillardia	aristata	Gaillardia_aristata	Gaillardia_aristata	aristata	regional	30.5	91.5
Gnaphalium	palustre	Gnaphalium_palustre	Gnaphalium_palustre	palustre	regional	2.5	30.5
Grindelia	squarrosa	Grindelia_squarrosa	Grindelia_squarrosa	squarrosa	regional	30.5	91.5
Ericameria	nana	Ericameria_nana	Ericameria_nana	nana	regional	10	30
Nestotus	stenophyllus	Nestotus_stenophyllus	Nestotus_stenophyllus	stenophyllus	regional	2.5	12.75
Helianthella	uniflora	Helianthella_uniflora	Helianthella_uniflora	uniflora	regional	61	122
Helianthus	annuus	Helianthus_annuus	Helianthus_annuus	annuus	regional	91.5	305
Helianthus	petiolaris	Helianthus_petiolaris	Helianthus_petiolaris	petiolaris	regional	30.5	122
Hieracium	cynoglossoides	Hieracium_cynoglossoides	Hieracium_canadense	canadense	regional	30.5	122
Hieracium	gracile	Hieracium_gracile	Hieracium_albiflorum	albiflorum	regional	7.75	30.5
Hieracium	scouleri	Hieracium_scouleri	Hieracium_umbellatum	umbellatum	regional	30.5	91.5
Iva	axillaris	Iva_axillaris	Iva_none	none	regional	15	60
Iva	xanthifolia	Iva_xanthifolia	Iva_none	none	regional	61	183
Lactuca	serriola	Lactuca_serriola	Lactuca_serriola	serriola	regional	61	152.5
Layia	glandulosa	Layia_glandulosa	Layia_glandulosa	glandulosa	regional	15.25	61
Pleiacanthus	spinosus	Pleiacanthus_spinosus	Pleiacanthus_spinosus	spinosus	regional	10.25	61
Madia	glomerata	Madia_glomerata	Madia_elegans	elegans	regional	30.5	61
Madia	gracilis	Madia_gracilis	Madia_sativa	sativa	regional	10.25	101.5
Tripleurospermum	maritimum	Tripleurospermum_maritimum	Tripleurospermum_maritimum_subsp._phaeocephalum	maritimum_subsp._phaeocephalum	regional	10	60
Microseris	nutans	Microseris_nutans	Microseris_nutans	nutans	regional	10.25	63.5
Nothocalais	troximoides	Nothocalais_troximoides	Nothocalais_troximoides	troximoides	regional	5	38
Rudbeckia	occidentalis	Rudbeckia_occidentalis	Rudbeckia_none	none	regional	61	203
Packera	cana	Packera_cana	Packera_paupercula	paupercula	regional	15.25	45.75
Senecio	integerrimus	Senecio_integerrimus	Senecio_vulgaris	vulgaris	regional	20.25	76.25
Packera	multilobata	Packera_multilobata	Packera_eurycephala	eurycephala	regional	20	40
Senecio	serra	Senecio_serra	Senecio_wootonii	wootonii	regional	61	183
Packera	streptanthifolia	Packera_streptanthifolia	Packera_plattensis	plattensis	regional	10.25	63.5
Solidago	canadensis	Solidago_canadensis	Solidago_canadensis	canadensis	regional	61	152.5
Sonchus	asper	Sonchus_asper	Sonchus_asper	asper	regional	30.5	91.5
Stylocline	psilocarphoides	Stylocline_psilocarphoides	Stylocline_psilocarphoides	psilocarphoides	regional	1	8
Tanacetum	vulgare	Tanacetum_vulgare	Tanacetum_vulgare	vulgare	regional	61	101.5
Taraxacum	officinale	Taraxacum_officinale	Taraxacum_officinale	officinale	regional	5	20.25
Tetradymia	canescens	Tetradymia_canescens	Tetradymia_canescens	canescens	regional	20.25	80
Townsendia	florifera	Townsendia_florifera	Townsendia_florifer	florifer	regional	5	20.25
Wyethia	amplexicaulis	Wyethia_amplexicaulis	Wyethia_amplexicaulis	amplexicaulis	regional	30.5	76
Xanthium	strumarium	Xanthium_strumarium	Xanthium_strumarium	strumarium	regional	30.5	152.5
Amsinckia	menziesii	Amsinckia_menziesii	Amsinckia_menziesii	menziesii	regional	10.25	38
Cryptantha	affinis	Cryptantha_affinis	Cryptantha_affinis	affinis	regional	15.25	51
Cryptantha	ambigua	Cryptantha_ambigua	Cryptantha_intermedia	intermedia	regional	5	30
Cryptantha	celosioides	Cryptantha_celosioides	Cryptantha_flavoculata	flavoculata	regional	20.25	40.5
Cryptantha	circumscissa	Cryptantha_circumscissa	Cryptantha_pterocarya	pterocarya	regional	2.5	7.5
Cryptantha	fendleri	Cryptantha_fendleri	Cryptantha_fendleri	fendleri	regional	5	20.25
Cryptantha	gracilis	Cryptantha_gracilis	Cryptantha_scoparia	scoparia	regional	10	30
Oreocarya	humilis	Oreocarya_humilis	Oreocarya_humilis	humilis	regional	5	30.5
Cryptantha	interrupta	Cryptantha_interrupta	Cryptantha_nevadensis	nevadensis	regional	15.25	40.5
Cryptantha	rostellata	Cryptantha_rostellata	Cryptantha_minima	minima	regional	10	40
Cryptantha	torreyana	Cryptantha_torreyana	Cryptantha_ganderi	ganderi	regional	10	40
Cryptantha	watsonii	Cryptantha_watsonii	Cryptantha_racemosa	racemosa	regional	10	35
Hackelia	micrantha	Hackelia_micrantha	Hackelia_micrantha	micrantha	regional	30.5	101.5
Hackelia	patens	Hackelia_patens	Hackelia_virginiana	virginiana	regional	20	100
Lappula	occidentalis	Lappula_occidentalis	Lappula_occidentalis	occidentalis	regional	10	80
Lithospermum	arvense	Lithospermum_arvense	Lithospermum_californicum	californicum	regional	15	45
Mertensia	ciliata	Mertensia_ciliata	Mertensia_ciliata	ciliata	regional	40.5	114.5
Mertensia	longiflora	Mertensia_longiflora	Mertensia_longiflora	longiflora	regional	5	20.25
Mertensia	oblongifolia	Mertensia_oblongifolia	Mertensia_oblongifolia_var._oblongifolia	oblongifolia_var._oblongifolia	regional	10.25	30.5
Pectocarya	penicillata	Pectocarya_penicillata	Pectocarya_penicillata	penicillata	regional	2	25
Pectocarya	setosa	Pectocarya_setosa	Pectocarya_setosa	setosa	regional	2	23
Plagiobothrys	scouleri	Plagiobothrys_scouleri	Plagiobothrys_shastensis	shastensis	regional	2.5	20.25
Boechera	cobrensis	Boechera_cobrensis	Boechera_cobrensis	cobrensis	regional	25	60
Boechera	glabra	Boechera_glabra	Boechera_koehleri	koehleri	regional	50	120
Boechera	holboellii	Boechera_holboellii	Boechera_cusickii	cusickii	regional	15.25	91.5
Boechera	lemmonii	Boechera_lemmonii	Boechera_lemmonii	lemmonii	regional	5	25
Boechera	lignifera	Boechera_lignifera	Boechera_lignifera	lignifera	regional	15	35
Boechera	microphylla	Boechera_microphylla	Boechera_pendulocarpa	pendulocarpa	regional	10	20
Boechera	perennans	Boechera_perennans	Boechera_perennans	perennans	regional	15	70
Boechera	sparsiflora	Boechera_sparsiflora	Boechera_howellii	howellii	regional	30	80
Boechera	suffrutescens	Boechera_suffrutescens	Boechera_suffrutescens	suffrutescens	regional	10	50
Barbarea	orthoceras	Barbarea_orthoceras	Barbarea_orthoceras	orthoceras	regional	30.5	61
Camelina	microcarpa	Camelina_microcarpa	Camelina_microcarpa	microcarpa	regional	15	40
Capsella	bursa-pastoris	Capsella_bursa-pastoris	Capsella_bursa-pastoris	bursa-pastoris	regional	10.25	51
Chorispora	tenella	Chorispora_tenella	Chorispora_tenella	tenella	regional	10.25	35.5
Descurainia	californica	Descurainia_californica	Descurainia_californica	californica	regional	20	105
Descurainia	sophia	Descurainia_sophia	Descurainia_sophia	sophia	regional	30	60
Draba	densifolia	Draba_densifolia	Draba_densifolia	densifolia	regional	10.25	15.25
Cusickiella	douglasii	Cusickiella_douglasii	Cusickiella_douglasii	douglasii	regional	10	30
Draba	paysonii	Draba_paysonii	Draba_paysonii	paysonii	regional	5	30
Erysimum	asperum	Erysimum_asperum	Erysimum_asperum	asperum	regional	5	45.75
Erysimum	cheiranthoides	Erysimum_cheiranthoides	Erysimum_cheiranthoides	cheiranthoides	regional	30.5	152.5
Erysimum	occidentale	Erysimum_occidentale	Erysimum_capitatum	capitatum	regional	20.25	51
Lepidium	densiflorum	Lepidium_densiflorum	Lepidium_densiflorum	densiflorum	regional	25	50
Lepidium	lasiocarpum	Lepidium_lasiocarpum	Lepidium_papilliferum	papilliferum	regional	15	40
Lepidium	virginicum	Lepidium_virginicum	Lepidium_virginicum	virginicum	regional	23	45.75
Physaria	occidentalis	Physaria_occidentalis	Physaria_occidentalis	occidentalis	regional	5	20.25
Nasturtium	officinale	Nasturtium_officinale	Nasturtium_officinale	officinale	regional	50	100
Phoenicaulis	cheiranthoides	Phoenicaulis_cheiranthoides	Phoenicaulis_cheiranthoides	cheiranthoides	regional	10.25	25.5
Polyctenium	fremontii	Polyctenium_fremontii	Polyctenium_fremontii	fremontii	regional	5	15
Rorippa	curvipes	Rorippa_curvipes	Rorippa_palustris	palustris	regional	10	51
Schoenocrambe	linifolia	Schoenocrambe_linifolia	Schoenocrambe_linifolia	linifolia	regional	20.25	45.75
Sisymbrium	loeselii	Sisymbrium_loeselii	Sisymbrium_loeselii	loeselii	regional	40	120
Downingia	bacigalupii	Downingia_bacigalupii	Downingia_bacigalupii	bacigalupii	regional	5	30.5
Porterella	carnosula	Porterella_carnosula	Porterella_none	none	regional	2	30
Sambucus	cerulea	Sambucus_cerulea	Sambucus_cerulea	cerulea	regional	122	610
Arenaria	congesta	Arenaria_congesta	Arenaria_montana	montana	regional	10.25	30.5
Arenaria	fendleri	Arenaria_fendleri	Arenaria_humifusa	humifusa	regional	10.25	30.5
Arenaria	franklinii	Arenaria_franklinii	Arenaria_longipedunculata	longipedunculata	regional	5	10.25
Eremogone	kingii	Eremogone_kingii	Eremogone_congesta	congesta	regional	1	20.25
Minuartia	nuttallii	Minuartia_nuttallii	Minuartia_obtusiloba	obtusiloba	regional	3	10.25
Cerastium	nutans	Cerastium_nutans	Cerastium_arvense	arvense	regional	10.25	40.5
Silene	latifolia	Silene_latifolia	Silene_latifolia	latifolia	regional	30.5	101.5
Silene	douglasii	Silene_douglasii	Silene_douglasii	douglasii	regional	10.25	38
Silene	menziesii	Silene_menziesii	Silene_menziesii	menziesii	regional	30.5	101.5
Stellaria	longipes	Stellaria_longipes	Stellaria_longipes	longipes	regional	30.5	101.5
Chenopodium	album	Chenopodium_album	Chenopodium_album	album	regional	10	100
Dysphania	botrys	Dysphania_botrys	Dysphania_graveolens	graveolens	regional	15	40
Oxybasis	chenopodioides	Oxybasis_chenopodioides	Oxybasis_none	none	regional	20	50
Chenopodium	fremontii	Chenopodium_fremontii	Chenopodium_fremontii	fremontii	regional	10	80
Oxybasis	rubra	Oxybasis_rubra	Oxybasis_rubra	rubra	regional	5	70
Chenopodiastrum	murale	Chenopodiastrum_murale	Chenopodiastrum_murale	murale	regional	10	60
Halogeton	glomeratus	Halogeton_glomeratus	Halogeton_glomeratus	glomeratus	regional	7.5	30.5
Bassia	prostrata	Bassia_prostrata	Bassia_prostrata	prostrata	regional	30	100
Bassia	scoparia	Bassia_scoparia	Bassia_scoparia	scoparia	regional	61	152.5
Blitum	nuttallianum	Blitum_nuttallianum	Blitum_nuttallianum	nuttallianum	regional	5	20
Salsola	pestifer	Salsola_pestifer	Salsola_collina	collina	regional	10	60
Hypericum	scouleri	Hypericum_scouleri	Hypericum_scouleri	scouleri	regional	15.25	61
Convolvulus	arvensis	Convolvulus_arvensis	Convolvulus_arvensis	arvensis	regional	30.5	183
Cornus	sericea	Cornus_sericea	Cornus_sericea	sericea	regional	183	548.5
Sedum	lanceolatum	Sedum_lanceolatum	Sedum_lanceolatum	lanceolatum	regional	2.5	20.25
Carex	aquatilis	Carex_aquatilis	Carex_aquatilis	aquatilis	regional	15	100
Carex	aurea	Carex_aurea	Carex_aurea	aurea	regional	5	40
Carex	hoodii	Carex_hoodii	Carex_luzulina	luzulina	regional	20	80
Carex	pellita	Carex_pellita	Carex_lachenalii	lachenalii	regional	15.25	101.5
Carex	microptera	Carex_microptera	Carex_stipata	stipata	regional	15	50
Carex	nebrascensis	Carex_nebrascensis	Carex_backii	backii	regional	30	91
Carex	pachystachya	Carex_pachystachya	Carex_rostrata	rostrata	regional	30	80
Carex	petasata	Carex_petasata	Carex_bigelowii	bigelowii	regional	30	85
Carex	praegracilis	Carex_praegracilis	Carex_atratiformis	atratiformis	regional	61	91.5
Carex	praticola	Carex_praticola	Carex_bolanderi	bolanderi	regional	30	70
Carex	scoparia	Carex_scoparia	Carex_elynoides	elynoides	regional	47.75	76
Carex	siccata	Carex_siccata	Carex_siccata	siccata	regional	15.25	91.5
Carex	simulata	Carex_simulata	Carex_garberi	garberi	regional	20	90
Carex	vallicola	Carex_vallicola	Carex_capillaris	capillaris	regional	12	60
Eleocharis	palustris	Eleocharis_palustris	Eleocharis_palustris	palustris	regional	61	122
Schoenoplectus	acutus	Schoenoplectus_acutus	Schoenoplectus_tabernaemontani	tabernaemontani	regional	100	300
Schoenoplectus	americanus	Schoenoplectus_americanus	Schoenoplectus_americanus	americanus	regional	15	100
Euphorbia	glyptosperma	Euphorbia_glyptosperma	Euphorbia_glyptosperma	glyptosperma	regional	10	30
Euphorbia	ocellata	Euphorbia_ocellata	Euphorbia_ocellata	ocellata	regional	10	35
Euphorbia	albomarginata	Euphorbia_albomarginata	Euphorbia_albomarginata	albomarginata	regional	1.25	25.5
Euphorbia	esula	Euphorbia_esula	Euphorbia_esula	esula	regional	30.5	76
Astragalus	agrestis	Astragalus_agrestis	Astragalus_alpinus	alpinus	regional	15.25	30.5
Astragalus	atratus	Astragalus_atratus	Astragalus_platytropis	platytropis	regional	20	50
Astragalus	calycosus	Astragalus_calycosus	Astragalus_calycosus	calycosus	regional	1	12
Astragalus	canadensis	Astragalus_canadensis	Astragalus_canadensis	canadensis	regional	30.5	81.25
Astragalus	cibarius	Astragalus_cibarius	Astragalus_eucosmus	eucosmus	regional	10	30
Astragalus	convallarius	Astragalus_convallarius	Astragalus_newberryi	newberryi	regional	20	40
Astragalus	curvicarpus	Astragalus_curvicarpus	Astragalus_adsurgens	adsurgens	regional	15	40
Astragalus	geyeri	Astragalus_geyeri	Astragalus_americanus	americanus	regional	5	20
Astragalus	iodanthus	Astragalus_iodanthus	Astragalus_casei	casei	regional	5	40
Astragalus	malacus	Astragalus_malacus	Astragalus_malacus	malacus	regional	10	40
Astragalus	miser	Astragalus_miser	Astragalus_humillimus	humillimus	regional	5	30
Astragalus	obscurus	Astragalus_obscurus	Astragalus_wootonii	wootonii	regional	20	30
Astragalus	oniciformis	Astragalus_oniciformis	Astragalus_umbellatus	umbellatus	regional	10	25
Astragalus	scopulorum	Astragalus_scopulorum	Astragalus_trichopodus	trichopodus	regional	30	50
Astragalus	terminalis	Astragalus_terminalis	Astragalus_acutirostris	acutirostris	regional	5	30
Astragalus	whitneyi	Astragalus_whitneyi	Astragalus_coccineus	coccineus	regional	5	25.5
Glycyrrhiza	lepidota	Glycyrrhiza_lepidota	Glycyrrhiza_lepidota	lepidota	regional	30.5	122
Lotus	tenuis	Lotus_tenuis	Lotus_tenuis	tenuis	regional	10	40
Lupinus	arbustus	Lupinus_arbustus	Lupinus_albicaulis	albicaulis	regional	20.25	63.5
Lupinus	caudatus	Lupinus_caudatus	Lupinus_nanus	nanus	regional	20.25	51
Lupinus	polyphyllus	Lupinus_polyphyllus	Lupinus_polyphyllus	polyphyllus	regional	30.5	61
Medicago	falcata	Medicago_falcata	Medicago_falcata	falcata	regional	20	60
Medicago	lupulina	Medicago_lupulina	Medicago_lupulina	lupulina	regional	10.25	51
Medicago	sativa	Medicago_sativa	Medicago_sativa	sativa	regional	20.25	89
Melilotus	alba	Melilotus_alba	Melilotus_albus	albus	regional	91.5	244
Melilotus	officinalis	Melilotus_officinalis	Melilotus_officinalis	officinalis	regional	51	101.5
Onobrychis	viciifolia	Onobrychis_viciifolia	Onobrychis_viciifolia	viciifolia	regional	20	50
Oxytropis	lagopus	Oxytropis_lagopus	Oxytropis_sericea	sericea	regional	5	15
Ladeania	lanceolata	Ladenia_lanceolata	Ladeania_lanceolata	lanceolata	regional	10	80
Trifolium	cyathiferum	Trifolium_cyathiferum	Trifolium_cyathiferum	cyathiferum	regional	10.25	35.5
Trifolium	gymnocarpon	Trifolium_gymnocarpon	Trifolium_gymnocarpon	gymnocarpon	regional	2.5	5
Trifolium	hybridum	Trifolium_hybridum	Trifolium_hybridum	hybridum	regional	20	50
Trifolium	pratense	Trifolium_pratense	Trifolium_pratense	pratense	regional	15.25	61
Trifolium	repens	Trifolium_repens	Trifolium_repens	repens	regional	5	10.25
Trifolium	wormskioldii	Trifolium_wormskioldii	Trifolium_wormskioldii	wormskioldii	regional	10.25	30.5
Dicentra	uniflora	Dicentra_uniflora	Dicentra_uniflora	uniflora	regional	5	10.25
Gentiana	affinis	Gentiana_affinis	Gentiana_nivalis	nivalis	regional	5	66
Erodium	cicutarium	Erodium_cicutarium	Erodium_cicutarium	cicutarium	regional	2.5	30.5
Geranium	viscosissimum	Geranium_viscosissimum	Geranium_richardsonii	richardsonii	regional	30.5	91.5
Ribes	hudsonianum	Ribes_hudsonianum	Ribes_hudsonianum	hudsonianum	regional	61	152.5
Hesperochiron	pumilus	Hesperochiron_pumilus	Hesperochiron_pumilus	pumilus	regional	2.5	10.25
Nama	densa	Nama_densa	Nama_aretioides	aretioides	regional	5	10
Nemophila	breviflora	Nemophila_breviflora	Nemophila_parviflora	parviflora	regional	10	30
Phacelia	glandulifera	Phacelia_glandulifera	Phacelia_glandulifera	glandulifera	regional	5	25
Phacelia	incana	Phacelia_incana	Phacelia_ramosissima	ramosissima	regional	8	15
Phacelia	inconspicua	Phacelia_inconspicua	Phacelia_glandulosa	glandulosa	regional	5	20
Phacelia	linearis	Phacelia_linearis	Phacelia_linearis	linearis	regional	7.5	25.5
Iris	missouriensis	Iris_missouriensis	Iris_missouriensis	missouriensis	regional	20.25	61
Sisyrinchium	demissum	Sisyrinchium_demissum	Sisyrinchium_demissum	demissum	regional	15	30
Sisyrinchium	idahoense	Sisyrinchium_idahoense	Sisyrinchium_idahoense	idahoense	regional	10.25	40.5
Juncus	arcticus	Juncus_arcticus	Juncus_arcticus_subsp._arcticus	arcticus_subsp._arcticus	regional	40	110
Juncus	balticus	Juncus_balticus	Juncus_balticus	balticus	regional	15	80
Juncus	bufonius	Juncus_bufonius	Juncus_bufonius	bufonius	regional	5	40
Juncus	ensifolius	Juncus_ensifolius	Juncus_covillei	covillei	regional	20	60
Juncus	tenuis	Juncus_tenuis	Juncus_tenuis	tenuis	regional	15.25	61
Juncus	triglumis	Juncus_triglumis	Juncus_triglumis	triglumis	regional	3	35
Triglochin	maritima	Triglochin_maritima	Triglochin_maritima	maritima	regional	30.5	76.25
Marrubium	vulgare	Marrubium_vulgare	Marrubium_vulgare	vulgare	regional	30.5	91.5
Mentha	arvensis	Mentha_arvensis	Mentha_arvensis	arvensis	regional	30.5	76
Monardella	odoratissima	Monardella_odoratissima	Monardella_odoratissima	odoratissima	regional	15.25	61
Scutellaria	antirrhinoides	Scutellaria_antirrhinoides	Scutellaria_none	none	regional	10	35
Allium	brandegeei	Allium_brandegeei	Allium_brandegeei	brandegeei	regional	2.5	7.5
Allium	geyeri	Allium_geyeri	Allium_lemmonii	lemmonii	regional	10.25	61
Allium	nevadense	Allium_nevadense	Allium_nevadense	nevadense	regional	5	15.25
Allium	simillimum	Allium_simillimum	Allium_simillimum	simillimum	regional	2.5	3
Allium	textile	Allium_textile	Allium_textile	textile	regional	15	25
Allium	tolmiei	Allium_tolmiei	Allium_tolmiei	tolmiei	regional	5	15.25
Calochortus	bruneaunis	Calochortus_bruneaunis	Calochortus_bruneaunis	bruneaunis	regional	10.25	38
Calochortus	nuttallii	Calochortus_nuttallii	Calochortus_nuttallii	nuttallii	regional	15	45
Camassia	quamash	Camassia_quamash	Camassia_quamash_subsp._quamash	quamash_subsp._quamash	regional	15.25	66
Fritillaria	atropurpurea	Fritillaria_atropurpurea	Fritillaria_atropurpurea	atropurpurea	regional	12.75	63.5
Maianthemum	racemosum	Maianthemum_racemosum	Maianthemum_racemosum	racemosum	regional	30.5	94
Maianthemum	stellatum	Maianthemum_stellatum	Maianthemum_stellatum	stellatum	regional	30.5	61
Veratrum	californicum	Veratrum_californicum	Veratrum_californicum	californicum	regional	91.5	183
Anticlea	elegans	Anticlea_elegans	Anticlea_elegans	elegans	regional	30.5	91.5
Toxicoscordion	venenosum	Toxicoscordion_venenosum	Toxicoscordion_venenosum	venenosum	regional	15.25	45.75
Linum	perenne	Linum_perenne	Linum_perenne	perenne	regional	15.25	91.5
Mentzelia	dispersa	Mentzelia _dispersa	Mentzelia_dispersa	dispersa	regional	7	48
Iliamna	rivularis	Iliamna_rivularis	Iliamna_none	none	regional	91.5	183
Malva	neglecta	Malva_neglecta	Malva_neglecta	neglecta	regional	15.25	61
Sidalcea	oregana	Sidalcea_oregana	Sidalcea_none	none	regional	61	122
Taraxia	tanacetifolia	Taraxia_tanacetifolia	Taraxia_none	none	regional	1	10
Eremothera	minor	Eremothera_minor	Eremothera_none	none	regional	3	30
Camissonia	parvula	Camissonia_parvula	Camissonia_none	none	regional	15	30
Taraxia	subacaulis	Taraxia_subacaulis	Taraxia_none	none	regional	1	10
Circaea	alpina	Circaea_alpina	Circaea_alpina	alpina	regional	12.75	35.5
Clarkia	rhomboidea	Clarkia_rhomboidea	Clarkia_epilobioides	epilobioides	regional	20.25	56
Epilobium	anagallidifolium	Epilobium_anagallidifolium	Epilobium_anagallidifolium	anagallidifolium	regional	2.5	23
Epilobium	angustifolium	Epilobium_angustifolium	Epilobium_adenocaulon	adenocaulon	regional	122	183
Epilobium	brachycarpum	Epilobium_brachycarpum	Epilobium_leptophyllum	leptophyllum	regional	30.5	91.5
Epilobium	ciliatum	Epilobium_ciliatum	Epilobium_ciliatum	ciliatum	regional	15	150
Epilobium	densiflorum	Epilobium_densiflorum	Epilobium_none	none	regional	15.25	101.5
Epilobium	halleanum	Epilobium_halleanum	Epilobium_none	none	regional	20	60
Epilobium	campestre	Epilobium_campestre	Epilobium_none	none	regional	10	30
Gayophytum	decipiens	Gayophytum_decipiens	Gayophytum_none	none	regional	10	50
Gayophytum	diffusum	Gayophytum_diffusum	Gayophytum_none	none	regional	10.25	51
Oenothera	elata	Oenothera_elata	Oenothera_brachycarpa	brachycarpa	regional	40	250
Corallorhiza	maculata	Corallorhiza_maculata	Corallorhiza_trifida	trifida	regional	17.75	56
Corallorhiza	striata	Corallorhiza_striata	Corallorhiza_wisteriana	wisteriana	regional	30.5	51
Platanthera	dilatata	Platanthera_dilatata	Platanthera_obtusata	obtusata	regional	30.5	114
Platanthera	hyperborea	Platanthera_hyperborea	Platanthera_hyperborea	hyperborea	regional	15.25	101.5
Orobanche	corymbosa	Orobanche_corymbosa	Orobanche_corymbosa	corymbosa	regional	5	12
Plantago	patagonica	Plantago_patagonica	Plantago_patagonica	patagonica	regional	5	20.25
Agrostis	exarata	Agrostis_exarata	Agrostis_exarata	exarata	regional	30	100
Agrostis	scabra	Agrostis_scabra	Agrostis_scabra	scabra	regional	30.5	122
Alopecurus	aequalis	Alopecurus_aequalis	Alopecurus_aequalis	aequalis	regional	23	45.75
Aristida	purpurea	Aristida_purpurea	Aristida_purpurea	purpurea	regional	30.5	51
Avena	fatua	Avena_fatua	Avena_fatua	fatua	regional	30	120
Avena	sativa	Avena_sativa	Avena_sativa	sativa	regional	60	120
Bromus	inermis	Bromus_inermis	Bromus_inermis	inermis	regional	61	122
Bromus	japonicus	Bromus_japonicus	Bromus_japonicus	japonicus	regional	20	120
Bromus	marginatus	Bromus_marginatus	Bromus_carinatus	carinatus	regional	30	100
Bromus	riparius	Bromus_riparius	Bromus_rubens	rubens	regional	50	120
Bromus	secalinus	Bromus_secalinus	Bromus_secalinus	secalinus	regional	38	91.5
Bromus	squarrosus	Bromus_squarrosus	Bromus_squarrosus	squarrosus	regional	10	43
Calamagrostis	rubescens	Calamagrostis_rubescens	Calamagrostis_canadensis	canadensis	regional	30	50
Catabrosa	aquatica	Catabrosa_aquatica	Catabrosa_aquatica	aquatica	regional	10.25	40.75
Cinna	latifolia	Cinna_latifolia	Cinna_latifolia	latifolia	regional	60	150
Dactylis	glomerata	Dactylis_glomerata	Dactylis_glomerata	glomerata	regional	50	120
Danthonia	unispicata	Danthonia_unispicata	Danthonia_intermedia	intermedia	regional	10	30
Deschampsia	danthonioides	Deschampsia_danthonioides	Deschampsia_cespitosa	cespitosa	regional	10	60
Deschampsia	elongata	Deschampsia_elongata	Deschampsia_cespitosa_subsp._cespitosa	cespitosa_subsp._cespitosa	regional	30	120
Elymus	aristatus	Elymus_aristatus	Elymus_multisetus	multisetus	regional	70	100
Elymus	elongatus	Elymus_elongatus	Elymus_elongatus	elongatus	regional	100	300
Elymus	flavescens	Elymus_flavescens	Elymus_canadensis	canadensis	regional	60	100
Elymus	hansenii	Elymus_hansenii	Elymus_nutans	nutans	regional	90	120
Elymus	hispidus	Elymus_hispidus	Elymus_hispidus	hispidus	regional	91.5	122
Elymus	junceus	Elymus_junceus	Elymus_alaskanus_subsp._alaskanus	alaskanus_subsp._alaskanus	regional	50	100
Elymus	repens	Elymus_repens	Elymus_repens	repens	regional	30.5	91.5
Elymus	saundersii	Elymus_saundersii	Elymus_virginicus	virginicus	regional	60	100
Pseudelymus	saxicola	Pseudelymus_saxicola	Pseudelymus_none	none	regional	50	80
Elymus	spicatus	Elymus_spicatus	Elymus_spicatus	spicatus	regional	50	100
Elymus	trachycaulus	Elymus_trachycaulus	Elymus_trachycaulus	trachycaulus	regional	40	110
Elymus	wawawaiensis	Elymus_wawawaiensis	Elymus_wawawaiensis	wawawaiensis	regional	45.75	122
Eremopyrum	triticeum	Eremopyrum_triticeum	Eremopyrum_triticeum	triticeum	regional	10	30
Vulpia	bromoides	Vulpia_bromoides	Vulpia_ciliata	ciliata	regional	10	50
Festuca	octoflora	Festuca_octoflora	Festuca_octoflora	octoflora	regional	5	40.75
Festuca	ovina	Festuca_ovina	Festuca_idahoensis	idahoensis	regional	23	30.5
Vulpia	microstachys	Vulpia_microstachys	Vulpia_none	none	regional	15	75
Festuca	trachyphylla	Festuca_trachyphylla	Festuca_trachyphylla	trachyphylla	regional	23	61
Glyceria	striata	Glyceria_striata	Glyceria_striata	striata	regional	30.5	122
Hordeum	brachyantherum	Hordeum_brachyantherum	Hordeum_brachyantherum	brachyantherum	regional	40	105
Hordeum	jubatum	Hordeum_jubatum	Hordeum_jubatum	jubatum	regional	30.5	61
Leucopoa	kingii	Leucopoa_kingii	Leucopoa_kingii	kingii	regional	30	90
Melica	bulbosa	Melica_bulbosa	Melica_californica	californica	regional	20	100
Muhlenbergia	richardsonis	Muhlenbergia_richardsonis	Muhlenbergia_richardsonis	richardsonis	regional	20	60
Phalaris	arundinacea	Phalaris_arundinacea	Phalaris_arundinacea	arundinacea	regional	91.5	183
Phleum	pratense	Phleum_pratense	Phleum_pratense	pratense	regional	50	100
Poa	bulbosa	Poa_bulbosa	Poa_none	none	regional	15	70
Poa	cusickii	Poa_cusickii	Poa_none	none	regional	20	40
Poa	fendleriana	Poa_fendleriana	Poa_none	none	regional	21.25	76.25
Poa	palustris	Poa_palustris	Poa_none	none	regional	40	100
Poa	pratensis	Poa_pratensis	Poa_none	none	regional	30	91
Poa	ampla	Poa_ampla	Poa_none	none	regional	30.5	61
Poa	canbyi	Poa_canbyi	Poa_none	none	regional	50	100
Poa	juncifolia	Poa_juncifolia	Poa_none	none	regional	15	30
Poa	nevadensis	Poa_nevadensis	Poa_none	none	regional	50	100
Poa	scabrella	Poa_scabrella	Poa_none	none	regional	15	100
Poa	wheeleri	Poa_wheeleri	Poa_none	none	regional	35	80
Polypogon	monspeliensis	Polypogon_monspeliensis	Polypogon_monspeliensis	monspeliensis	regional	10	40
Secale	cereale	Secale_cereale	Secale_cereale	cereale	regional	91.5	183
Sphenopholis	obtusata	Sphenopholis_obtusata	Sphenopholis_obtusata	obtusata	regional	30.5	91.5
Achnatherum	bloomeri	Achnatherum_bloomeri	Achnatherum_occidentale_subsp._californicum	occidentale_subsp._californicum	regional	20.25	25.5
Achnatherum	nelsonii	Achnatherum_nelsonii	Achnatherum_nelsonii	nelsonii	regional	30.5	100.5
Stipa	occidentalis	Stipa_occidentalis	Stipa_hymenoides	hymenoides	regional	25	45
Achnatherum	pinetorum	Achnatherum_pinetorum	Achnatherum_lobatum	lobatum	regional	14	50
Achnatherum	webberi	Achnatherum_webberi	Achnatherum_eminens	eminens	regional	12	35
Torreyochloa	pallida	Torreyochloa_pallida	Torreyochloa_none	none	regional	18	145
Triticum	aestivum	Triticum_aestivum	Triticum_aestivum	aestivum	regional	61	120
Collomia	tenella	Collomia_tenella	Collomia_tenella	tenella	regional	10	15
Collomia	tinctoria	Collomia_tinctoria	Collomia_tinctoria	tinctoria	regional	2.5	7.5
Ipomopsis	aggregata	Ipomopsis_aggregata	Ipomopsis_aggregata	aggregata	regional	30.5	91.5
Ipomopsis	congesta	Ipomopsis_congesta	Ipomopsis_congesta	congesta	regional	10.25	30.5
Aliciella	leptomeria	Aliciella_leptomeria	Aliciella_leptomeria	leptomeria	regional	6	30
Gymnosteris	nudicaulis	Gymnosteris_nudicaulis	Gymnosteris_nudicaulis	nudicaulis	regional	5	10
Gymnosteris	parvula	Gymnosteris_parvula	Gymnosteris_parvula	parvula	regional	1	7
Langloisia	setosissima	Langloisia_setosissima	Langloisia_setosissima	setosissima	regional	3	10
Linanthus	pungens	Linanthus_pungens	Linanthus_pungens	pungens	regional	4	61
Linanthus	watsonii	Linanthus_watsonii	Linanthus_watsonii	watsonii	regional	5	15
Leptosiphon	harknessii	v_harknessii	Leptosiphon_nuttallii	nuttallii	regional	10.25	40.5
Linanthus	septentrionalis	Linanthus_septentrionalis	Linanthus_californicus	californicus	regional	5	30
Phlox	gracilis	Phlox_gracilis	Phlox_divaricata	divaricata	regional	2	20.25
Navarretia	breweri	Navarretia_breweri	Navarretia_breweri	breweri	regional	2.5	7.5
Navarretia	intertexta	Navarretia_intertexta	Navarretia_intertexta	intertexta	regional	5	10.25
Chorizanthe	brevicornu	Chorizanthe_brevicornu	Chorizanthe_brevicornu	brevicornu	regional	5	30
Chorizanthe	watsonii	Chorizanthe_watsonii	Chorizanthe_watsonii	watsonii	regional	5	60
Eriogonum	palmerianum	Eriogonum_palmerianum	Eriogonum_palmerianum	palmerianum	regional	5	30
Eriogonum	capistratum	Eriogonum_capistratum	Eriogonum_shockleyi	shockleyi	regional	0.5	15
Eriogonum	cernuum	Eriogonum_cernuum	Eriogonum_cernuum	cernuum	regional	5	60
Eriogonum	chrysops	Eriogonum_chrysops	Eriogonum_acaule	acaule	regional	2	10
Eriogonum	compositum	Eriogonum_compositum	Eriogonum_compositum	compositum	regional	20.25	76
Eriogonum	elatum	Eriogonum_elatum	Eriogonum_maculatum	maculatum	regional	38	114.25
Eriogonum	heracleoides	Eriogonum_heracleoides	Eriogonum_heracleoides	heracleoides	regional	15.25	51
Eriogonum	microthecum	Eriogonum_microthecum	Eriogonum_microthecum	microthecum	regional	183	365.75
Eriogonum	nidularium	Eriogonum_nidularium	Eriogonum_nidularium	nidularium	regional	20	150
Eriogonum	ovalifolium	Eriogonum_ovalifolium	Eriogonum_ovalifolium	ovalifolium	regional	2	30
Eriogonum	crosbyae	Eriogonum_crosbyae	Eriogonum_spergulinum	spergulinum	regional	0.5	15
Eriogonum	vimineum	Eriogonum_vimineum	Eriogonum_davidsonii	davidsonii	regional	5	30.5
Oxytheca	dendroidea	Oxytheca_dendroidea	Oxytheca_none	none	regional	4	40
Polygonum	amphibium	Polygonum_amphibium	Polygonum_erectum	erectum	regional	15.25	30.5
Polygonum	aviculare	Polygonum_aviculare	Polygonum_aviculare	aviculare	regional	10	40
Polygonum	polygaloides	Polygonum_polygaloides	Polygonum_oxyspermum	oxyspermum	regional	1	15
Polygonum	lapathifolium	Polygonum_lapathifolium	Polygonum_arenastrum	arenastrum	regional	20.25	81.25
Rumex	crispus	Rumex_crispus	Rumex_none	none	regional	30.5	101.5
Rumex	paucifolius	Rumex_paucifolius	Rumex_none	none	regional	10	40
Rumex	salcifolius	Rumex_salcifolius	Rumex_none	none	regional	30.5	101.5
Calyptridium	roseum	Calyptridium_roseum	Calyptridium_monandrum	monandrum	regional	1.5	10
Lewisia	rediviva	Lewisia_rediviva	Lewisia_rediviva	rediviva	regional	2.5	7.5
Montia	chamissoi	Montia_chamissoi	Montia_chamissoi	chamissoi	regional	5	17.75
Montia	dichotoma	Montia_dichotoma	Montia_dichotoma	dichotoma	regional	2.5	5
Claytonia	perfoliata	Claytonia_perfoliata	Claytonia_perfoliata	perfoliata	regional	5	30.5
Portulaca	oleracea	Portulaca_oleracea	Portulaca_oleracea	oleracea	regional	7.75	23
Primula	cusickiana	Primula_cusickiana	Primula_cusickiana_subsp._cusickiana	cusickiana_subsp._cusickiana	regional	5	15
Actaea	rubra	Actaea_rubra	Actaea_rubra	rubra	regional	30.5	91.5
Aquilegia	formosa	Aquilegia_formosa	Aquilegia_formosa	formosa	regional	20.25	122
Clematis	ligusticifolia	Clematis_ligusticifolia	Clematis_ligusticifolia	ligusticifolia	regional	600	1524
Delphinium	occidentale	Delphinium_occidentale	Delphinium_bicolor	bicolor	regional	60	200
Ranunculus	andersonii	Ranunculus_andersonii	Ranunculus_gelidus	gelidus	regional	7.75	17.75
Ranunculus	aquatilis	Ranunculus_aquatilis	Ranunculus_aquatilis	aquatilis	regional	10	50
Ranunculus	cymbalaria	Ranunculus_cymbalaria	Ranunculus_orthorhynchus	orthorhynchus	regional	5	25.5
Ranunculus	macounii	Ranunculus_macounii	Ranunculus_macounii	macounii	regional	30.5	61
Ranunculus	sceleratus	Ranunculus_sceleratus	Ranunculus_sceleratus	sceleratus	regional	15.25	51
Ranunculus	testiculatus	Ranunculus_testiculatus	Ranunculus_arvensis	arvensis	regional	2	8
Ranunculus	uncinatus	Ranunculus_uncinatus	Ranunculus_uncinatus	uncinatus	regional	15.25	61
Thalictrum	fendleri	Thalictrum_fendleri	Thalictrum_fendleri	fendleri	regional	91.5	152.5
Ceanothus	velutinus	Ceanothus_velutinus	Ceanothus_sanguineus	sanguineus	regional	91.5	335.25
Amelanchier	alnifolia	Amelanchier_alnifolia	Amelanchier_alnifolia	alnifolia	regional	152.5	610
Amelanchier	utahensis	Amelanchier_utahensis	Amelanchier_utahensis	utahensis	regional	200	400
Geum	macrophyllum	Geum_macrophyllum	Geum_rossii	rossii	regional	30.5	91.5
Geum	triflorum	Geum_triflorum	Geum_triflorum	triflorum	regional	20.25	51
Holodiscus	dumosus	Holodiscus_dumosus	Holodiscus_discolor	discolor	regional	30.5	213.25
Petrophytum	caespitosum	Petrophytum_caespitosum	Petrophytum_caespitosum	caespitosum	regional	2	25
Potentilla	arguta	Potentilla_arguta	Potentilla_pectinisecta	pectinisecta	regional	35.5	101.5
Potentilla	biennis	Potentilla_biennis	Potentilla_biennis	biennis	regional	10	60
Potentilla	diversifolia	Potentilla_diversifolia	Potentilla_drummondii	drummondii	regional	10.25	38
Potentilla	glandulosa	Potentilla_glandulosa	Potentilla_flabellifolia	flabellifolia	regional	30.5	91.5
Potentilla	rivalis	Potentilla_rivalis	Potentilla_hookeriana	hookeriana	regional	10.25	51
Rosa	woodsii	Rosa_woodsii	Rosa_woodsii	woodsii	regional	91.5	305
Rubus	idaeus	Rubus_idaeus	Rubus_idaeus	idaeus	regional	30.5	183
Rubus	nutkanus	Rubus_nutkanus	Rubus_ursinus	ursinus	regional	61	274.25
Sanguisorba	minor	Sanguisorba_minor	Sanguisorba_canadensis	canadensis	regional	23	61
Galium	aparine	Galium_aparine	Galium_aparine	aparine	regional	20.25	101.5
Galium	boreale	Galium_boreale	Galium_boreale	boreale	regional	20.25	40.5
Galium	multiflorum	Galium_multiflorum	Galium_multiflorum	multiflorum	regional	15.25	35.5
Galium	trifidum	Galium_trifidum	Galium_trifidum	trifidum	regional	10.25	51
Galium	triflorum	Galium_triflorum	Galium_triflorum	triflorum	regional	15.25	76.25
Populus	acuminata	Populus_acuminata	Populus_balsamifera	balsamifera	regional	1500	2000
Populus	angustifolia	Populus_angustifolia	Populus_deltoides	deltoides	regional	1219.25	1829
Populus	tremuloides	Populus_tremuloides	Populus_tremuloides	tremuloides	regional	1524	1829
Populus	trichocarpa	Populus_trichocarpa	Populus_trichocarpa	trichocarpa	regional	4054	6096
Salix	boothii	Salix_boothii	Salix_boothii	boothii	regional	30.5	609.5
Salix	exigua	Salix_exigua	Salix_exigua	exigua	regional	61	518.25
Salix	geyeriana	Salix_geyeriana	Salix_geyeriana	geyeriana	regional	61	518.25
Salix	lasiandra	Salix_lasiandra	Salix_lasiandra	lasiandra	regional	91.5	1219.25
Salix	scouleriana	Salix_scouleriana	Salix_scouleriana	scouleriana	regional	91.5	1219.25
Comandra	umbellata	Comandra_umbellata	Comandra_umbellata	umbellata	regional	10.25	30.5
Heuchera	cylindrica	Heuchera_cylindrica	Heuchera_cylindrica	cylindrica	regional	12.75	86.25
Lithophragma	parviflorum	Lithophragma_parviflorum	Lithophragma_parviflorum	parviflorum	regional	10.25	30.5
Lithophragma	glabrum	Lithophragma_glabrum	Lithophragma_glabrum	glabrum	regional	10.25	20.25
Saxifraga	occidentalis	Saxifraga_occidentalis	Saxifraga_cernua	cernua	regional	10.25	25.5
Saxifraga	oregana	Saxifraga_oregana	Saxifraga_oppositifolia	oppositifolia	regional	30.5	91.5
Castilleja	angustifolia	Castilleja_angustifolia	Castilleja_oresbia	oresbia	regional	30.5	61
Castilleja	applegatei	Castilleja_applegatei	Castilleja_peckiana	peckiana	regional	45.75	79.25
Castilleja	cusickii	Castilleja_cusickii	Castilleja_cusickii	cusickii	regional	20.25	51
Castilleja	exilis	Castilleja_exilis	Castilleja_exilis	exilis	regional	30	80
Castilleja	flava	Castilleja_flava	Castilleja_pilosa	pilosa	regional	20	35.5
Castilleja	pallescens	Castilleja_pallescens	Castilleja_occidentalis	occidentalis	regional	5	20
Castilleja	rhexiifolia	Castilleja_rhexiifolia	Castilleja_lutescens	lutescens	regional	12.75	30.5
Cordylanthus	capitatus	Cordylanthus_capitatus	Cordylanthus_capitatus	capitatus	regional	20.25	51
Linaria	genistifolia	Linaria_genistifolia	Linaria_genistifolia_subsp._dalmatica	genistifolia_subsp._dalmatica	regional	80	150
Erythranthe	floribunda	Erythranthe_floribunda	Erythranthe_floribunda	floribunda	regional	2.5	51
Erythranthe	guttata	Erythranthe_guttata	Erythranthe_guttata	guttata	regional	7.5	91.5
Erythranthe	lewisii	Erythranthe_lewisii	Erythranthe_lewisii	lewisii	regional	30.5	122
Erythranthe	pilosus	Erythranthe_pilosus	Erythranthe_moschata	moschata	regional	2	35
Castilleja	tenuis	Castilleja_tenuis	Castilleja_tenuis	tenuis	regional	10.25	45.75
Orthocarpus	luteus	Orthocarpus_luteus	Orthocarpus_luteus	luteus	regional	10.25	40.5
Penstemon	attenuatus	Penstemon_attenuatus	Penstemon_attenuatus	attenuatus	regional	30.5	61
Penstemon	barbatus	Penstemon_barbatus	Penstemon_barbatus	barbatus	regional	61	91.5
Penstemon	cusickii	Penstemon_cusickii	Penstemon_confertus	confertus	regional	15	45
Penstemon	cyananthus	Penstemon_cyananthus	Penstemon_cyananthus	cyananthus	regional	15.25	45.75
Penstemon	eatonii	Penstemon_eatonii	Penstemon_eatonii	eatonii	regional	40	100
Penstemon	humilis	Penstemon_humilis	Penstemon_humilis	humilis	regional	10.25	25.5
Penstemon	montanus	Penstemon_montanus	Penstemon_montanus	montanus	regional	5	35
Penstemon	palmeri	Penstemon_palmeri	Penstemon_palmeri	palmeri	regional	122	152.5
Penstemon	perpulcher	Penstemon_perpulcher	Penstemon_perpulcher	perpulcher	regional	30	60
Penstemon	pumilus	Penstemon_pumilus	Penstemon_wilcoxii	wilcoxii	regional	4	12
Penstemon	radicosus	Penstemon_radicosus	Penstemon_radicosus	radicosus	regional	20	40
Penstemon	speciosus	Penstemon_speciosus	Penstemon_speciosus	speciosus	regional	15.25	76
Scrophularia	lanceolata	Scrophularia_lanceolata	Scrophularia_lanceolata	lanceolata	regional	51	101.5
Verbascum	blattaria	Verbascum_blattaria	Verbascum_virgatum	virgatum	regional	30.5	122
Verbascum	thapsus	Verbascum_thapsus	Verbascum_speciosum	speciosum	regional	122	183
Veronica	americana	Veronica_americana	Veronica_americana	americana	regional	10.25	101.5
Veronica	anagallis-aquatica	Veronica_anagallis-aquatica	Veronica_anagallis-aquatica	anagallis-aquatica	regional	20.25	101.5
Veronica	peregrina	Veronica_peregrina	Veronica_peregrina	peregrina	regional	5	30.5
Hyoscyamus	niger	Hyoscyamus_niger	Hyoscyamus_niger	niger	regional	15	100
Nicotiana	attenuata	Nicotiana_attenuata	Nicotiana_attenuata	attenuata	regional	50	120
Solanum	triflorum	Solanum_triflorum	Solanum_triflorum	triflorum	regional	10	50
Typha	angustifolia	Typha_angustifolia	Typha_angustifolia	angustifolia	regional	150	300
Typha	latifolia	Typha_latifolia	Typha_latifolia	latifolia	regional	91.5	244
Ulmus	pumila	Ulmus_pumila	Ulmus_pumila	pumila	regional	1524	2133.5
Parietaria	pensylvanica	Parietaria_pensylvanica	Parietaria_pensylvanica	pensylvanica	regional	15.25	45.75
Urtica	dioica	Urtica_dioica	Urtica_dioica	dioica	regional	91.5	274.25
Valeriana	acutiloba	Valeriana_acutiloba	Valeriana_acutiloba	acutiloba	regional	10	60
Valeriana	occidentalis	Valeriana_occidentalis	Valeriana_occidentalis	occidentalis	regional	30	75
Verbena	bracteata	Verbena_bracteata	Verbena_bracteata	bracteata	regional	5	25.5
Viola	beckwithii	Viola_beckwithii	Viola_palustris	palustris	regional	5	51
Viola	nephrophylla	Viola_nephrophylla	Viola_bicolor	bicolor	regional	12.75	25.5
Arceuthobium	cyanocarpum	Arceuthobium_cyanocarpum	Arceuthobium_cyanocarpum	cyanocarpum	regional	2	4
Arceuthobium	douglasii	Arceuthobium_douglasii	Arceuthobium_douglasii	douglasii	regional	0.3	2
Amsinckia	lycopsoides	Amsinckia_lycopsoides	Amsinckia_lycopsoides	lycopsoides	regional	15.25	76.25
Gypsophila	paniculata	Gypsophila_paniculata	Gypsophila_paniculata	paniculata	regional	61	91.5
Holosteum	umbellatum	Holosteum_umbellatum	Holosteum_umbellatum	umbellatum	regional	5	25.5
Salsola	kali	Salsola_kali	Salsola_paulsenii	paulsenii	regional	30.5	91.5
Centaurea	diffusa	Centaurea_diffusa	Centaurea_diffusa	diffusa	regional	30.5	91.5
Centaurea	maculosa	Centaurea_maculosa	Centaurea_maculosa	maculosa	regional	20.25	122
Rhaponticum	repens	Rhaponticum_repens	Rhaponticum_repens	repens	regional	61	91.5
Centaurea	solstitialis	Centaurea_solstitialis	Centaurea_solstitialis	solstitialis	regional	15	200
Chondrilla	juncea	Chondrilla_juncea	Chondrilla_juncea	juncea	regional	50	100
Cirsium	arvense	Cirsium_arvense	Cirsium_arvense	arvense	regional	30.5	198
Onopordum	acanthium	Onopordum_acanthium	Onopordum_acanthium	acanthium	regional	50	400
Tragopogon	dubius	Tragopogon_dubius	Tragopogon_dubius	dubius	regional	30	100
Lepidium	draba	Lepidium_draba	Lepidium_draba	draba	regional	10	50
Dipsacus	fullonum	Dipsacus_fullonum	Dipsacus_fullonum	fullonum	regional	122	183
Hordeum	murinum	Hordeum_murinum	Hordeum_murinum	murinum	regional	30.5	91.5
Taeniatherum	caput-medusae	Taeniatherum_caput-medusae	Taeniatherum_caput-medusae	caput-medusae	regional	20	50
Vulpia	myuros	Vulpia_myuros	Vulpia_none	none	regional	2.5	45.75
Linaria	dalmatica	Linaria_dalmatica	Linaria_vulgaris	vulgaris	regional	40	100
