# Supplementary material for: Phylogenetic diversity and community assembly in a naturally fragmented system
Source: Ecol Evol. 2021 Dec 1;11(24):18066–80. doi: 10.1002/ece3.8404 (PMC8717291; doi:10.1002/ece3.8404)
Supplement: Supplementary file 2 — Appendix S2 [file ECE3-11-18066-s005.csv]

run	alpha	sig.sq	loglik	AIC	AICc
1	0.01	0.638002965	-1430.558749	2867.117498	2867.155175
2	0.05	0.683568393	-1277.221645	2560.443289	2560.480966
3	0.1	0.754881311	-1183.703667	2373.407333	2373.44501
4	0.15	0.834202218	-1128.318741	2262.637483	2262.675159
5	0.2	0.918986217	-1091.44334	2188.886681	2188.924357
6	0.25	1.007628223	-1065.178869	2136.357739	2136.395415
7	0.3	1.099042764	-1045.570717	2097.141434	2097.17911
8	0.35	1.192432429	-1030.38609	2066.77218	2066.809856
9	0.4	1.287176679	-1018.261962	2042.523924	2042.5616
10	0.45	1.382807165	-1008.326254	2022.652507	2022.690184
11	0.5	1.478992207	-1000.003797	2006.007595	2006.045272
12	0.55	1.575511382	-992.905539	1991.811078	1991.848755
13	0.6	1.672227816	-986.7615803	1979.523161	1979.560837
14	0.65	1.769060747	-981.3796948	1968.75939	1968.797066
15	0.7	1.86596588	-976.6192719	1959.238544	1959.27622
16	0.75	1.962922197	-972.3747498	1950.7495	1950.787176
17	0.8	2.059921643	-968.5649317	1943.129863	1943.16754
18	0.85	2.156963365	-965.1259784	1936.251957	1936.289633
19	0.9	2.254050126	-962.0067238	1930.013448	1930.051124
20	0.95	2.351185843	-959.1654736	1924.330947	1924.368624
21	1	2.448375848	-956.5677695	1919.135539	1919.173216
