# Supplementary material for: Phylogenetic diversity and community assembly in a naturally fragmented system
Source: Ecol Evol. 2021 Dec 1;11(24):18066–80. doi: 10.1002/ece3.8404 (PMC8717291; doi:10.1002/ece3.8404)
Supplement: Supplementary file 4 — Appendix S4 [file ECE3-11-18066-s001.csv]

var.traits	variance of traits in local community
Msig	mean of squared Phylogentic independent contrasts
Shgt	The slope of the linear model fitted to the absolute value of the PICs against node depth (after Purvis and Rambaut 1995)
Svar	The slope of the linear model fitted to the absolute value of the PICs against their expected variances (following Garland et al. 1992)
Kurt	Kurtosis of the local trait distribution
Var.Reg.traits	variance of the traits in regional community
Mn.trait.dif	Difference in mean trait value for local and regional community
Var.trait.dif	Difference in variance of traits for local and regional community
VarRegBL	Variance of the branch lengths in the regional phylogeny
VarBlDif	Difference in variance of branch lengths for local and regional community
