# Supplementary material for: Phylogenetic diversity and community assembly in a naturally fragmented system
Source: Ecol Evol. 2021 Dec 1;11(24):18066–80. doi: 10.1002/ece3.8404 (PMC8717291; doi:10.1002/ece3.8404)
Supplement: Supplementary file 5 — Appendix S5 [file ECE3-11-18066-s004.csv]

kipuka letter code	comp	filt	neut	areaHA	distanceout	elevationm	spprichness
H	0.045	0.428	0.527	3.18	406.09	1631.59	19
D	0.01	0.523	0.467	11.41	1004.76	1678.53	20
C	0.236	0.348	0.416	0.63	36.29	1666.34	12
S	0.19	0.499	0.311	1.28	2136.84	1358.19	11
P	0.098	0.532	0.37	1.46	17.65	1419.15	13
R	0.078	0.562	0.36	0.52	144.02	1431.04	18
Q	0.006	0.546	0.448	1.31	601.29	1439.57	19
B	0.021	0.51	0.469	1.2	139.27	1633.12	15
A	0.024	0.499	0.477	0.48	39.79	1625.8	17
E	0.043	0.485	0.472	0.8	290.08	1655.06	11
F	0.198	0.422	0.38	0.1	212.31	1654.15	9
M	0.024	0.491	0.485	0.49	22.57	1591.36	17
L	0.195	0.493	0.312	0.16	112.79	1588.92	11
N	0.027	0.473	0.5	0.41	130.32	1585.87	14
O	0.308	0.317	0.375	0.36	63.54	1563.01	13
J	0.024	0.466	0.51	0.16	305.78	1591.36	19
K	0.198	0.462	0.34	0.07	80.47	1593.8	17
I	0.052	0.434	0.514	0.5	393.81	1639.52	18
G	0.356	0.294	0.35	0.18	347.65	1637.39	15
