# Supplementary material for: Phylogenetic diversity and community assembly in a naturally fragmented system
Source: Ecol Evol. 2021 Dec 1;11(24):18066–80. doi: 10.1002/ece3.8404 (PMC8717291; doi:10.1002/ece3.8404)
Supplement: Supplementary file 6 — Appendix S6 [file ECE3-11-18066-s006.csv]

Mean.BL	Var.BL	Mean.Tr	Var.Tr	Moran.I	Age	Colless	Sackin	nLTT	Msig	Cvar	Svar	Shgt	Dcdf	Skw	Krts	MnRegTr	VrRegTr	MnTrDif	VrTrDif	MnRegBl	VarRegBl	MnBlDif	VarBlDif	Amp1	Amp2	BiCoef	BiRatio	Mode1	Mode2	Blkm.K
1	49.25277391	2340.161241	4.555530624	0.714111529	-0.159296354	135.758054	0.563636364	59	0.602429867	1.641585171	2.929994336	-0.011655044	0.037057275	0.416666667	-1.220939192	0.65003395	4.100813689	0.99684692	-0.454716935	0.282735391	10.2344558	351.1039829	-39.01831811	-1989.057258	2.484034922	4.501512035	0.53181661	6.042573928	4	6	0.003736367
2	41.23536668	2222.194827	4.131997236	0.565014553	-0.022257754	135.758054	0.573529412	124	0.510930832	1.067457343	4.224665633	-0.005615646	0.012264395	0.604575163	-1.257197875	0.948423096	4.100813689	0.99684692	-0.031183547	0.431832367	10.2344558	351.1039829	-31.00091087	-1871.090844	2.396166297	4.338693005	0.565794784	4.569404436	4	11	0.004645737
3	43.09279497	2182.201333	4.131905138	0.693951895	-0.038600672	135.758053	0.583333333	112	0.534629696	0.01329799	3.036507176	-0.00029127	0.013776835	0.235294118	-0.669243061	0.118822412	4.100813689	0.99684692	-0.031091449	0.302895025	10.2344558	351.1039829	-32.85833917	-1831.09735	2.395379764	4.291047006	0.383447985	0.034950179	4	10	0.433473533
4	48.38014875	2162.048905	4.298964416	1.020289519	-0.078574245	135.758051	0.533333333	50	0.585277176	1.806514079	2.832562042	-0.011648482	0.027098419	0.363636364	-0.400974535	-2.197354475	4.100813689	0.99684692	-0.198150727	-0.023442599	10.2344558	351.1039829	-38.14569295	-1810.944922	3.90960804	5.169966616	0.589434516	0.809256378	3	4	0.004937947
5	51.63082323	2335.75467	4.48329741	0.481922725	0.026909429	135.758055	0.4	52	0.634370796	0.006677502	0.807006334	-0.000258773	0.011776271	0.75	0.236397821	-2.665183264	4.100813689	0.99684692	-0.382483721	0.514924195	10.2344558	351.1039829	-41.39636743	-1984.650687	4.222054298	0.518438463	0.771760316	0	4	5	0.620801842
6	30.00728575	1741.504929	4.453630581	0.380535882	-0.109089446	135.758055	0.5	65	0.345191355	0.041769934	13.17204188	-0.0009816	0.009401391	0.442307692	0.371199143	-1.699172547	4.100813689	0.99684692	-0.352816893	0.616311038	10.2344558	351.1039829	-19.77282995	-1390.400946	4.220705932	0.641376657	0.51065424	0	4	7	0.087703331
7	38.0565735	1780.37251	4.494582746	0.400249964	-0.043846034	135.758055	0.316176471	95	0.466632169	0.019259576	4.379309275	-0.000616618	0.002668579	0.441176471	0.041641985	-1.48447162	4.100813689	0.99684692	-0.393769057	0.596596956	10.2344558	351.1039829	-27.8221177	-1429.268527	4.381296425	0.649481911	0.47073341	0	4	10	0.185486809
8	40.99734687	2285.449615	4.298374984	0.564189896	-0.013632243	135.758055	0.426900585	127	0.510904469	0.025855056	4.951095463	-0.00088166	0.014383	0.178947368	-0.65711919	0.696291756	4.100813689	0.99684692	-0.197561295	0.432657024	10.2344558	351.1039829	-30.76289107	-1934.345632	2.29636882	4.364135889	0.338048191	0.05467689	4	10	0.186395257
9	40.34322781	2120.30124	4.202088332	1.081562142	0.102840606	135.758055	0.525641026	75	0.48901392	0.050816402	-2.450130553	-0.001348668	0.009232056	0.285714286	-0.776133839	-0.750354032	4.100813689	0.99684692	-0.101274643	-0.084715222	10.2344558	351.1039829	-30.10877201	-1769.197257	4.644511388	0.340057349	0.518477654	0	3	5	0.187455084
10	36.98412903	1705.144172	4.222419107	0.875854212	0.02333881	135.758055	0.5	104	0.449930028	0.03105614	23.41748132	-0.001039607	0.008171925	0.286764706	-0.880955381	0.397316788	4.100813689	0.99684692	-0.121605418	0.120992708	10.2344558	351.1039829	-26.74967323	-1354.040189	1.791799783	4.465696689	0.438056495	7.506936048	4	7	0.256199742
11	43.5599426	2209.51398	4.207476129	0.842238865	0.096798021	135.758055	0.844444444	60	0.520516719	0.020473575	-8.146085439	-0.000793275	0.008109188	0.245454545	-0.575620544	-1.107950077	4.100813689	0.99684692	-0.10666244	0.154608055	10.2344558	351.1039829	-33.3254868	-1858.409997	2.303674067	3.477786776	0.435260663	0.059563375	4	6	0.428301147
12	47.4528285	2572.802257	4.349089633	0.368443594	-0.019682236	135.758049	0.857142857	42	0.55853056	0.011903115	-5.846034615	-0.000835795	0.013586852	0.263888889	-0.098067942	-3.075663485	4.100813689	0.99684692	-0.248275944	0.628403326	10.2344558	351.1039829	-37.2183727	-2221.698274	3.507604763	4.392540807	0.67498388	0.077070577	4	5	0.324289383
13	39.19277522	1638.144209	4.060023898	0.910538179	-0.001752763	123.734226	0.216666667	80	0.533361345	0.038976617	-7.087154963	-0.00105531	0.012960236	0.294117647	-0.368872689	-0.359062362	4.100813689	0.99684692	0.040789791	0.086308741	10.2344558	351.1039829	-28.95831942	-1287.040226	1.802107852	3.667473764	0.344463109	7.346526959	3	8	0.202754914
14	47.54923573	2033.749731	4.436565238	0.518709276	0.032989865	135.758054	0.563636364	59	0.579251358	0.00651006	2.394614966	-0.000316671	0.004866114	0.325757576	0.215806243	-2.726324493	4.100813689	0.99684692	-0.335751549	0.478137644	10.2344558	351.1039829	-37.31477993	-1682.645748	4.36033418	0.468621271	0.800738528	0	4	5	0.678290196
15	40.84388201	1911.185874	4.048954987	0.847390985	0.083936571	135.758054	0.494505495	83	0.498836813	1.319280775	3.995772258	-0.007352366	0.023018304	0.461904762	-0.633534765	0.405089883	4.100813689	0.99684692	0.051858702	0.149455935	10.2344558	351.1039829	-30.6094262	-1560.081891	1.790459107	3.854243409	0.335711225	0.124439953	3	6	0.005488497
16	50.35113012	2132.459455	4.33266884	0.804810387	-0.001582965	131.680689	0.435897436	72	0.647247836	0.00759241	6.391436787	-0.000381374	0.001356048	0.412087912	-0.028033781	-3.028064722	4.100813689	0.99684692	-0.231855151	0.192036533	10.2344558	351.1039829	-40.11667432	-1781.355472	3.55690359	5.095131971	1.231214646	1.01630563	3	5	0.973786315
17	40.633045	1815.433942	4.060751956	0.791143247	0.013749509	135.758054	0.326797386	108	0.504291802	1.029788381	4.524378416	-0.005928236	0.019527217	0.467836257	-0.364392591	0.385835481	4.100813689	0.99684692	0.040061733	0.205703673	10.2344558	351.1039829	-30.3985892	-1464.329959	1.797497886	3.684858937	0.286101936	8.460802097	3	9	0.006433551
18	37.76912831	1621.572018	4.161469303	0.37318273	-0.066280494	123.734226	0.238095238	73	0.509549694	1.205475095	3.590786127	-0.005989918	0.019029537	0.4375	0.598154693	-1.569755857	4.100813689	0.99684692	-0.060655614	0.62366419	10.2344558	351.1039829	-27.5346725	-1270.468035	3.792246525	0.640257098	0.634766992	0	3	8	0.002848474
19	38.31586509	1714.010021	4.029718463	1.135126116	0.009681306	123.734226	0.330882353	97	0.52211253	1.081176253	3.276789147	-0.006360428	0.022577958	0.441176471	-0.38735507	-1.322120033	4.100813689	0.99684692	0.071095226	-0.138279196	10.2344558	351.1039829	-28.08140929	-1362.906038	3.925937046	0.337854606	0.502119285	0	3	5	0.009289062
20	31.52735346	1434.670041	3.856263536	1.297391376	0.190138484	123.734226	0.505494505	86	0.412857032	1.317523022	3.672291351	-0.006790926	0.012049323	0.528571429	-0.335820056	-2.004119152	4.100813689	0.99684692	0.244550153	-0.300544456	10.2344558	351.1039829	-21.29289766	-1083.566058	4.283842157	0.334034286	0.630427616	0	4	5	0.009834906
