# Supplementary material for: Phylogenetic diversity and community assembly in a naturally fragmented system
Source: Ecol Evol. 2021 Dec 1;11(24):18066–80. doi: 10.1002/ece3.8404 (PMC8717291; doi:10.1002/ece3.8404)
Supplement: Supplementary file 7 — Appendix S7 [file ECE3-11-18066-s003.csv]

ABC.med	ABC.low95	ABC.hi95
32.69596045	1.457562784	54.05397386
31.26248193	8.215759367	58.08397229
32.82740015	1.635564763	53.13274236
33.35829547	1.635564763	53.13274236
32.74323918	2.444512106	53.90161187
16.2300574	1.640041544	50.42402019
18.69122027	2.244992561	50.79580621
30.71379897	2.990919526	54.4948953
34.26541325	10.02655823	59.94333884
37.11773008	4.968949891	56.12039848
31.97685399	9.307212057	58.08397229
29.45009206	6.109527303	59.87444851
32.43743943	8.110164951	56.11552289
29.44997707	9.264341136	59.34796921
34.76482944	10.22130681	59.79297799
32.46967594	2.924351523	53.67333912
31.78691316	4.968949891	57.48516154
16.45583093	1.409722445	50.95476735
38.46306626	13.00792461	59.72652224
39.34072509	18.12384126	58.13773269
